# Supplementary material for: Metabolic Rewiring by Human Placenta-Derived Mesenchymal Stem Cell Therapy Promotes Rejuvenation in Aged Female Rats
Source: Int J Mol Sci. 2022 Jan 5;23(1):566. doi: 10.3390/ijms23010566 (PMC8745533; doi:10.3390/ijms23010566)
Supplement: Supplementary file 1 [file ijms-23-00566-s001.zip]

Archive with 3 entries (2 files):
- ijms-1479693-supplementary/
- ijms-1479693-supplementary/Supplementary Figure S1 & Table S2.pdf
- ijms-1479693-supplementary/Supplementary Table S1.xlsx
