# Supplementary material for: Metabolic Rewiring by Human Placenta-Derived Mesenchymal Stem Cell Therapy Promotes Rejuvenation in Aged Female Rats
Source: Int J Mol Sci. 2022 Jan 5;23(1):566. doi: 10.3390/ijms23010566 (PMC8745533; doi:10.3390/ijms23010566)
Supplement: Supplementary file 1 [file ijms-23-00566-s001.zip › ijms-1479693-supplementary/Supplementary Table S1.xlsx]

## Sheet: Table S1
Table S1. All metabolites were markedly upregulated or downregulated in serum after multiple injections of hPD-MSC therapy.
ID	HMT DB †				m/z	MT/RT	Relative Area								Comparative Analysis
	Compound name	Pathway Label	PubChem CID	HMDB ID			Control		Treatment		Control		Treatment		Ratio ¶
							CON-1	CON-2	Treat-1	Treat-2	Mean	S.D.	Mean	S.D.	Treatment vs Control
C_0039	1-Aminocyclopentanecarboxylic acid	1-Aminocyclopentanecarboxylic acid	2901		130.087	8.80774	N.D.	6.70835e-05	9.69982e-05	0.000116775	6.70835e-05	N.A.	0.000106887	1.39847e-05	1.59334
C_0057	1-Methyl-4-imidazoleacetic acid	MIA	75810	HMDB0002820	141.067	7.62403	0.000202602	0.000131525	0.000251602	0.000106785	0.000167063	5.02586e-05	0.000179194	0.000102401	1.07261
C_0124	1-Methyladenosine	1-Methyladenosine	27476	HMDB0003331	282.121	9.15093	4.62602e-05	3.59433e-05	4.70569e-05	4.2563e-05	4.11017e-05	7.29512e-06	4.481e-05	3.17764e-06	1.09022
C_0075	1-Methylhistidine 3-Methylhistidine	1-Methylhistidine 3-Methylhistidine	92105 64969	HMDB0000001 HMDB0000479	170.094	6.94404	0.00441317	0.00480471	0.00590461	0.00547753	0.00460894	0.000276863	0.00569107	0.000301988	1.23479
C_0052	1-Methylnicotinamide	1-Methylnicotinamide	457	HMDB0000699	137.072	6.80807	0.000402764	0.000383609	0.000531718	0.000632149	0.000393186	1.35451e-05	0.000581933	7.10153e-05	1.48004
C_0094	11-Aminoundecanoic acid	11-Aminoundecanoic acid	17083		202.181	8.91213	0.000187967	0.000116315	0.000151472	0.000149936	0.000152141	5.06657e-05	0.000150704	1.08619e-06	0.990552
C_0107	2'-Deoxycytidine	dCyt	13711	HMDB0000014	228.099	8.6817	0.00515285	0.0055809	0.00491567	0.00488073	0.00536687	0.000302678	0.0048982	2.47102e-05	0.912673
C_0014	2-Aminoisobutyric acid 2-Aminobutyric acid	2-Aminoisobutyric acid 2-Aminobutyric acid	6119 6657	HMDB0001906 HMDB0000452	104.071	8.86771	0.0311119	0.0312383	0.0383767	0.019615	0.0311751	8.94154e-05	0.0289958	0.0132665	0.930096
A_0008	2-Hydroxybutyric acid	2-HBA	440864	HMDB0000008	103.04	9.88493	0.00574579	0.00621088	0.00666258	0.00462218	0.00597834	0.000328871	0.00564238	0.00144278	0.943804
A_0029	2-Hydroxyglutaric acid	2-Hydroxyglutaric acid	43	HMDB0000606,HMDB0000694	147.029	17.2907	0.000254253	0.000176813	0.000267262	0.000173842	0.000215533	5.47585e-05	0.000220552	6.60581e-05	1.02329
A_0009	2-Hydroxyisobutyric acid	2-Hydroxyisobutyric acid	11671	HMDB0000729	103.04	9.99923	0.00200934	0.00101981	0.000975745	0.00112278	0.00151457	0.000699702	0.00104926	0.000103968	0.692776
A_0017	2-Hydroxyvaleric acid	2-Hydroxyvaleric acid	98009	HMDB0001863	117.056	9.33298	0.000651678	0.000509525	0.000528199	0.000480691	0.000580601	0.000100517	0.000504445	3.35934e-05	0.868832
A_0028	2-Oxoglutaric acid	2-OG	51	HMDB0000208	145.015	21.8486	0.00416761	0.00229705	0.00301619	0.00279431	0.00323233	0.00132269	0.00290525	0.000156895	0.89881
A_0013	2-Oxoisovaleric acid	2-KIV	49	HMDB0000019	115.04	10.3282	0.00101619	0.000693562	0.000570502	0.000493914	0.000854876	0.000228131	0.000532208	5.41564e-05	0.622556
C_0016	3-Aminobutyric acid	3-Aminobutyric acid	10932		104.071	7.36034	0.000104959	0.000297873	0.000280858	0.000184776	0.000201416	0.000136411	0.000232817	6.79405e-05	1.1559
C_0042	3-Guanidinopropionic acid	3-Guanidinopropionic acid	67701		132.077	7.39642	0.00018439	0.000192525	0.000285555	9.30174e-05	0.000188458	5.75197e-06	0.000189286	0.000136145	1.0044
A_0007	3-Hydroxybutyric acid	3-HBA	441	HMDB0000011,HMDB0000357,HMDB0000442	103.04	9.67025	0.015031	0.0410244	0.0601447	0.0589869	0.0280277	0.0183801	0.0595658	0.000818693	2.12525
A_0055	3-Indoxylsulfuric acid	3-Indoxylsulfuric acid	10258	HMDB0000682	212.002	9.68696	0.00270051	0.00139131	0.0020531	0.00152297	0.00204591	0.000925747	0.00178803	0.00037486	0.873954
C_0102	3-Methoxytyrosine	3-Methoxytyrosine	1670	HMDB0001434	212.094	10.8061	6.63415e-05	6.85244e-05	6.89783e-05	6.74964e-05	6.74329e-05	1.54357e-06	6.82373e-05	1.04788e-06	1.01193
A_0027	4-Acetamidobutanoic acid	4-Acetamidobutanoic acid	18189	HMDB0003681	144.067	8.69766	N.D.	N.D.	0.00014312	0.000157508	N.A.	N.A.	0.000150314	1.01739e-05	1<
A_0020	4-Methyl-2-oxovaleric acid 3-Methyl-2-oxovaleric acid	2-Oxoleucine 2K3MVA	70 47	HMDB0000695 HMDB0000491	129.056	9.68976	0.00735688	0.00505761	0.0043869	0.00293898	0.00620724	0.00162583	0.00366294	0.00102383	0.590107
C_0071	5-Hydroxylysine	5-Hydroxylysine	3032849	HMDB0000450	163.109	6.62765	8.20325e-05	0.000105588	9.69982e-05	9.12544e-05	9.38105e-05	1.66565e-05	9.41263e-05	4.06142e-06	1.00337
C_0114	5-Methyl-2'-deoxycytidine	5-Methyl-2'-deoxycytidine	440055	HMDB0002224	242.115	8.98432	0.000374472	0.000343342	0.000375219	0.00040204	0.000358907	2.20116e-05	0.000388629	1.89654e-05	1.08281
A_0019	5-Oxoproline	Oxoproline	7405	HMDB0000267	128.035	9.61173	0.000622467	0.000586714	0.000637713	0.0006627	0.000604591	2.52811e-05	0.000650207	1.76682e-05	1.07545
A_0006	Acetoacetic acid	Acetoacetic acid	96	HMDB0000060	101.025	11.0643	0.000384259	0.00164037	0.000868998	0.00109944	0.00101231	0.000888202	0.000984221	0.00016295	0.97225
C_0095	ADMA	ADMA	123831	HMDB0001539	203.151	7.09389	0.000264146	0.000239675	0.000233719	0.000286188	0.000251911	1.73036e-05	0.000259953	3.71015e-05	1.03193
C_0008	Ala	Ala	602	HMDB0000161,HMDB0001310	90.0553	8.30691	0.0955183	0.0537924	0.0668274	0.0767635	0.0746553	0.0295047	0.0717955	0.00702593	0.961692
C_0003	Aminoacetone	Aminoacetone	215	HMDB0002134	74.0605	6.3585	0.00258374	0.00223689	0.00278484	0.00216274	0.00241031	0.00024526	0.00247379	0.000439895	1.02634
C_0032	Anserine_divalent	Anserine	112072		121.069	6.33908	0.000127724	0.000135848	0.000182871	8.30273e-05	0.000131786	5.74485e-06	0.000132949	7.06e-05	1.00883
C_0053	Anthranilic acid	Anthranilic acid	227	HMDB0001123	138.054	9.73568	N.D.	N.D.	3.40359e-05	N.D.	N.A.	N.A.	3.40359e-05	N.A.	1<
C_0079	Arg	Arg	6322	HMDB0000517,HMDB0003416	175.12	6.58329	0.0647879	0.0519276	0.0534322	0.0445673	0.0583578	0.00909356	0.0489998	0.00626842	0.839645
C_0127	Argininosuccinic acid	ArgSuccinate	16950	HMDB0000052	291.132	8.67059	0.000114065	8.97382e-05	8.37299e-05	8.36989e-05	0.000101902	1.72017e-05	8.37144e-05	2.19769e-08	0.821522
C_0046	Asn	Asn	236	HMDB0000168,HMDB0033780	133.061	9.61189	0.0120784	0.00825983	0.0103066	0.00903016	0.0101691	0.00270012	0.00966839	0.000902588	0.950761
C_0048	Asp	Asp	424	HMDB0000191,HMDB0006483	134.045	10.5784	0.00902829	0.00801639	0.00618983	0.00582265	0.00852234	0.00071552	0.00600624	0.000259636	0.704764
C_0028	Betaine	Betaine	247	HMDB0000043	118.087	10.3312	0.0374111	0.0545953	0.069258	0.057942	0.0460032	0.012151	0.0636	0.0080016	1.38251
C_0108	Butyrylcarnitine	Butyrylcarnitine	439829	HMDB0002013	232.156	8.81498	0.00177228	0.00177803	0.00250819	0.00104964	0.00177515	4.06992e-06	0.00177891	0.00103135	1.00212
C_0100	Carboxymethyllysine	Carboxymethyllysine	123800		205.119	8.4735	0.000138862	0.000127282	0.000109442	7.96692e-05	0.000133072	8.1878e-06	9.45558e-05	2.10527e-05	0.71056
C_0070	Carnitine	Carnitine	85	HMDB0000062	162.113	7.8572	0.0280275	0.0221012	0.0209031	0.0145026	0.0250643	0.00419051	0.0177029	0.00452589	0.706297
A_0084	Cholic acid	Cholic acid	221493	HMDB0000619	407.282	6.94215	0.00319256	0.00171147	0.00525431	0.000867266	0.00245202	0.00104729	0.00306079	0.00310211	1.24827
C_0017	Choline	Choline	305	HMDB0000097	104.108	6.34183	0.0108731	0.0103324	0.0131698	0.00998594	0.0106027	0.000382343	0.0115779	0.00225135	1.09197
A_0040	cis-Aconitic acid	cis-Aconitic acid	643757	HMDB0000072	173.009	28.5738	0.00184642	0.00176357	0.00197205	0.00207016	0.00180499	5.8587e-05	0.0020211	6.93749e-05	1.11973
A_0045	Citric acid	Citric acid	311	HMDB0000094	191.02	26.8513	0.0276844	0.0284467	0.0299603	0.034938	0.0280655	0.000539059	0.0324491	0.00351977	1.15619
C_0081	Citrulline	Citrulline	9750	HMDB0000904	176.103	10.1367	0.0201654	0.018222	0.0223486	0.0228277	0.0191937	0.00137425	0.0225882	0.000338754	1.17685
C_0043	Creatine	Creatine	586	HMDB0000064	132.077	8.15698	0.0840845	0.071546	0.114009	0.0817081	0.0778152	0.00886607	0.0978583	0.0228398	1.25757
C_0024	Creatinine	Creatinine	588	HMDB0000562	114.067	6.75534	0.00479146	0.00561604	0.00732695	0.00544278	0.00520375	0.000583063	0.00638486	0.00133231	1.22697
A_0031	Cumic acid	Cumic acid	10820		163.075	8.53025	0.000278938	0.000192403	0.000167237	0.000148174	0.00023567	6.11895e-05	0.000157705	1.34793e-05	0.669178
C_0105	Cystathionine	Cystathionine	834	HMDB0000099	223.076	9.09816	0.000189106	0.000156581	0.000134413	0.000140282	0.000172844	2.29981e-05	0.000137347	4.14983e-06	0.794633
C_0134	Cysteine glutathione disulfide	Cysteine glutathione disulfide	10455148	HMDB0000656	427.097	10.6672	0.00219374	0.00248009	0.00265332	0.00345449	0.00233691	0.000202478	0.0030539	0.000566514	1.30681
C_0112	Cystine	Cystine	595	HMDB0000192	241.032	10.0784	0.00988407	0.00962912	0.0103213	0.00778769	0.00975659	0.000180274	0.00905448	0.00179152	0.928038
C_0116	Cytidine	Cytidine	6175	HMDB0000089	244.094	8.90381	0.00158854	0.00139987	0.00197095	0.00145352	0.0014942	0.000133409	0.00171224	0.000365876	1.14592
C_0021	Cytosine	Cytosine	597	HMDB0000630	112.051	6.71185	6.04065e-05	N.D.	N.D.	N.D.	6.04065e-05	N.A.	N.A.	N.A.	<1
A_0038	Decanoic acid	Decanoic acid	2969	HMDB0000511	171.138	8.01755	0.000356283	0.000272254	0.000243541	0.000214288	0.000314268	5.94179e-05	0.000228915	2.06845e-05	0.728405
C_0019	Diethanolamine	Diethanolamine	8113	HMDB0004437	106.087	7.07726	0.000692764	0.000322769	0.000193667	0.000179235	0.000507767	0.000261626	0.000186451	1.02049e-05	0.367198
C_0119	Dyphylline	Dyphylline	3182		255.109	19.9843	0.00233545	0.00205821	0.00231724	0.00226591	0.00219683	0.000196034	0.00229158	3.62948e-05	1.04313
A_0051	Erythrose 4-phosphate	E4P	122357	HMDB0001321	199.003	11.0628	N.D.	0.000486711	0.000334869	0.000431688	0.000486711	N.A.	0.000383278	6.84618e-05	0.787487
C_0002	Ethanolamine	Ethanolamine	700	HMDB0000149	62.0607	5.9062	0.00183667	0.00188202	0.0017739	0.00139711	0.00185934	3.20693e-05	0.00158551	0.000266435	0.852724
A_0025	Ethanolamine phosphate	EAP	1015	HMDB0000224	140.011	8.1067	0.000600251	0.000443743	0.000411964	0.00043091	0.000521997	0.000110668	0.000421437	1.33975e-05	0.807355
A_0057	Ethyl glucuronide	Ethyl glucuronide	18392195	HMDB0010325	221.067	7.83897	N.D.	0.000786722	0.000906952	0.000582196	0.000786722	N.A.	0.000744574	0.000229638	0.946426
A_0012	Fumaric acid	Fumaric acid	444972	HMDB0000134	115.003	25.9025	0.000615885	0.000377961	0.000521873	0.000421577	0.000496923	0.000168237	0.000471725	7.09204e-05	0.949292
C_0013	GABA	GABA	119	HMDB0000112	104.071	7.11612	0.000141951	0.00017011	0.000166553	0.000107037	0.000156031	1.99114e-05	0.000136795	4.20843e-05	0.87672
C_0084	Galactosamine Glucosamine	Galactosamine Glucosamine	24154 439213	HMDB0001514	180.085	8.56972	4.72358e-05	N.D.	N.D.	N.D.	4.72358e-05	N.A.	N.A.	N.A.	<1
C_0061	Gln	Gln	738	HMDB0000641,HMDB0003423	147.077	9.8535	0.162134	0.142846	0.166816	0.167675	0.15249	0.0136393	0.167245	0.000607424	1.09676
C_0064	Glu	Glu	611	HMDB0000148,HMDB0003339	148.061	10.034	0.058301	0.0397586	0.0653069	0.0452403	0.0490298	0.0131115	0.0552736	0.0141892	1.12735
C_0083	Gluconolactone	1,5-Gluconolactone	7027	HMDB0000150	179.055	20.7388	0.000335447	N.D.	0.000302614	0.000365354	0.000335447	N.A.	0.000333984	4.43632e-05	0.995638
A_0066	Glucose 6-phosphate	G6P	5958	HMDB0001401	259.023	9.94907	0.00037562	0.000456291	0.000121375	0.000168008	0.000415955	5.70433e-05	0.000144692	3.29748e-05	0.347854
A_0049	Glucuronic acid Galacturonic acid	Glucuronic acid Galacturonic acid	94715 439215	HMDB0000127 HMDB0002545	193.037	8.17635	0.000221751	0.000162744	0.000182656	0.000214677	0.000192248	4.17246e-05	0.000198667	2.26428e-05	1.03339
A_0021	Glutaric acid	Glutaric acid	743	HMDB0000661	131.035	17.2351	N.D.	N.D.	0.000271611	0.000269902	N.A.	N.A.	0.000270757	1.20837e-06	1<
C_0129	Glutathione (GSSG)_divalent	GSSG	65359		307.084	11.1561	0.00102496	0.00120742	0.000756042	0.00184045	0.00111619	0.000129021	0.00129825	0.000766794	1.1631
C_0004	Gly	Gly	750	HMDB0000123	76.04	7.66846	0.0201461	0.0247279	0.0318501	0.0316347	0.022437	0.0032398	0.0317424	0.000152285	1.41474
C_0093	Gly-Asp	Gly-Asp	97363		191.067	9.08159	6.04065e-05	4.69904e-05	N.D.	N.D.	5.36985e-05	9.48659e-06	N.A.	N.A.	<1
A_0010	Glyceric acid	Glyceric acid	439194	HMDB0000139,HMDB0006372	105.02	10.4955	0.000598605	0.000833112	0.000414336	0.000330572	0.000715858	0.000165821	0.000372454	5.92298e-05	0.52029
C_0011	Glycerol	Glycerol	753	HMDB0000131	93.0551	19.9899	0.00734024	0.00659804	0.00725113	0.00612362	0.00696914	0.000524821	0.00668737	0.00079727	0.959569
A_0037	Glycerol 3-phosphate	G3P	439162	HMDB0000126	171.007	12.2833	0.000426635	0.000309898	0.000392591	0.000456578	0.000368266	8.25456e-05	0.000424585	4.52459e-05	1.15293
C_0120	Glycerophosphocholine	GPCho	439285	HMDB0000086	258.111	19.6671	0.00241626	0.00118957	0.00115887	0.00101606	0.00180292	0.0008674	0.00108746	0.000100984	0.603169
A_0088	Glycocholic acid	Glycocholic acid	10140	HMDB0000138	464.302	6.80558	0.000134532	0.000293547	0.000807322	0.000549527	0.00021404	0.000112441	0.000678425	0.000182288	3.16962
C_0080	Guanidinosuccinic acid	Guanidinosuccinic acid	439918	HMDB0003157	176.067	9.304	8.26829e-05	N.D.	N.D.	N.D.	8.26829e-05	N.A.	N.A.	N.A.	<1
C_0026	Guanidoacetic acid	Guanidoacetic acid	763	HMDB0000128	118.062	7.60461	0.00143537	0.00182238	0.00235466	0.000758998	0.00162887	0.000273661	0.00155683	0.0011283	0.95577
A_0014	Hexanoic acid	Hexanoic acid	8892	HMDB0000535	115.076	9.01237	0.000227511	0.000157801	0.000195307	0.000134173	0.000192656	4.92928e-05	0.00016474	4.32281e-05	0.855101
A_0041	Hippuric acid	Hippuric acid	464	HMDB0000714	178.051	8.52189	0.000502335	0.00014069	0.000464546	0.000499358	0.000321512	0.000255722	0.000481952	2.46159e-05	1.49902
C_0068	His	His	773	HMDB0000177	156.078	6.75534	0.0166311	0.0153347	0.0179827	0.0172347	0.0159829	0.000916751	0.0176087	0.000528966	1.10172
C_0022	Histamine	Histamine	774	HMDB0000870	112.087	4.46914	0.000130325	0.000177795	0.000185838	0.000247319	0.00015406	3.35664e-05	0.000216578	4.34738e-05	1.4058
C_0113	Homocarnosine	Homocarnosine	10243361	HMDB0000745	241.131	6.33198	3.4065e-05	N.D.	3.04922e-05	N.D.	3.4065e-05	N.A.	3.04922e-05	N.A.	0.895117
C_0092	Homocitrulline	Homocitrulline	65072	HMDB0000679	190.12	10.2478	0.000300163	0.000205573	0.000621217	0.000485151	0.000252868	6.68848e-05	0.000553184	9.62129e-05	2.18764
A_0042	Homovanillic acid	HVA	1738	HMDB0000118	181.051	8.3519	0.000141937	0.000161603	0.000206377	0.000187843	0.00015177	1.39058e-05	0.00019711	1.31058e-05	1.29874
C_0041	Hydroxyproline	Hydroxyproline	5810	HMDB0000725	132.066	11.0228	0.00203252	0.00200642	0.00240996	0.00265645	0.00201947	1.84556e-05	0.0025332	0.0001743	1.25439
C_0020	Hypotaurine	Hypotaurine	107812	HMDB0000965	110.028	16.5428	0.0014748	0.00250082	0.0012637	0.000891725	0.00198781	0.000725508	0.00107771	0.000263023	0.54216
C_0045	Ile	Ile	791	HMDB0000172	132.102	9.38697	0.0613073	0.054668	0.0591446	0.0621984	0.0579877	0.00469472	0.0606715	0.0021594	1.04628
C_0036	Imidazole-4-acetic acid	Imidazole-4-acetic acid	96215	HMDB0002024	127.05	7.42074	4.65041e-05	N.D.	5.46387e-05	5.9689e-05	4.65041e-05	N.A.	5.71638e-05	3.57106e-06	1.22922
A_0018	Isethionic acid	Isethionic acid	7866	HMDB0003903	124.991	11.7951	0.000423755	0.00021902	0.000243936	0.000286237	0.000321387	0.00014477	0.000265086	2.99109e-05	0.824819
A_0004	Isobutyric acid Butyric acid	Isobutyric acid Butyric acid	6590 264	HMDB0001873 HMDB0000039	87.0456	9.97136	0.000686236	0.000646032	0.000578014	0.000434022	0.000666134	2.84285e-05	0.000506018	0.000101818	0.759634
A_0047	Isocitric acid	Isocitric acid	1198	HMDB0000193	191.02	29.3245	0.00203526	0.00206168	0.00161623	0.00180959	0.00204847	1.86798e-05	0.00171291	0.00013673	0.83619
C_0063	Isoglutamic acid	Isoglutamic acid	73064		148.06	8.42166	N.D.	N.D.	7.50767e-05	N.D.	N.A.	N.A.	7.50767e-05	N.A.	1<
C_0118	Isovalerylcarnitine	Isovalerylcarnitine	6426851	HMDB0000688	246.169	8.9251	0.000255203	0.000160824	0.000247234	N.D.	0.000208014	6.67361e-05	0.000247234	N.A.	1.18855
C_0101	Kynurenine	Kynurenine	846	HMDB0000684	209.093	9.07319	0.000467073	0.000500244	0.000415106	0.00024799	0.000483659	2.34554e-05	0.000331548	0.000118169	0.6855
A_0005	Lactic acid	Lactic acid	612	HMDB0000190,HMDB0001311	89.0248	10.9862	0.292814	0.196383	0.288251	0.295422	0.244598	0.0681871	0.291836	0.00507041	1.19313
A_0052	Lauric acid	Lauric acid	3893	HMDB0000638	199.171	7.72774	0.00123917	0.00123503	0.000943325	0.00112822	0.0012371	2.9322e-06	0.00103577	0.000130742	0.837259
C_0044	Leu	Leu	857	HMDB0000687	132.102	9.47859	0.107937	0.0933895	0.105924	0.105021	0.100663	0.0102865	0.105472	0.00063832	1.04777
C_0062	Lys	Lys	866	HMDB0000182,HMDB0003405	147.113	6.3585	0.126144	0.109722	0.139378	0.102565	0.117933	0.0116118	0.120972	0.0260308	1.02577
A_0022	Malic acid	Malic acid	525	HMDB0000156,HMDB0000744	133.015	21.8094	0.00791146	0.00423324	0.00634629	0.00511414	0.00607235	0.0026009	0.00573022	0.000871262	0.943657
C_0065	Met	Met	876	HMDB0000696	150.059	9.82571	0.0102911	0.00901952	0.00979129	0.00917212	0.00965533	0.000899167	0.00948171	0.000437822	0.982018
C_0072	Methionine sulfoxide	Methionine sulfoxide	158980	HMDB0002005	166.052	10.7839	0.000578455	0.000497042	0.000578693	0.000686969	0.000537749	5.75678e-05	0.000632831	7.65628e-05	1.17681
A_0054	Mucic acid	Mucic acid	3037582	HMDB0000639	209.031	14.2476	0.000346409	0.00028252	0.000243145	0.000376074	0.000314465	4.51765e-05	0.00030961	9.39949e-05	0.984561
A_0058	Myristoleic acid	Myristoleic acid	5281119	HMDB0002000	225.186	7.55409	0.0002127	0.000154759	0.000127305	N.D.	0.00018373	4.09709e-05	0.000127305	N.A.	0.692896
C_0015	N,N-Dimethylglycine	DMG	673	HMDB0000092	104.071	10.0257	0.00143146	0.00173681	0.00293426	0.00233576	0.00158413	0.000215909	0.00263501	0.0004232	1.66337
C_0104	N-Acetylgalactosamine N-Acetylmannosamine N-Acetylglucosamine	N-Acetylgalactosamine ManNAc GlcNAc	35717 439281 439174	HMDB0000853 HMDB0001129 HMDB0000215	222.097	20.0345	0.000311789	0.000230229	0.000247976	0.000205343	0.000271009	5.76712e-05	0.00022666	3.01456e-05	0.836355
A_0015	N-Acetylglycine	N-Acetylglycine	10972	HMDB0000532	116.036	9.69021	N.D.	0.000241834	0.000274774	0.000215844	0.000241834	N.A.	0.000245309	4.16698e-05	1.01437
C_0089	N-Acetyllysine	N-Acetyllysine	92907	HMDB0000446	189.124	9.00098	0.000270894	0.000162906	0.000280281	0.000142296	0.0002169	7.63596e-05	0.000211289	9.75698e-05	0.97413
C_0078	N-Acetylornithine	N-AcOrn	439232	HMDB0003357	175.109	8.77786	N.D.	N.D.	0.00011175	N.D.	N.A.	N.A.	0.00011175	N.A.	1<
C_0012	N-Methylalanine	N-Methylalanine	5288725		104.07	9.43545	N.D.	0.000173152	N.D.	N.D.	0.000173152	N.A.	N.A.	N.A.	<1
C_0077	N5-Ethylglutamine	N5-Ethylglutamine	439378		175.108	10.4228	0.000529756	0.000413388	0.000679482	0.000987428	0.000471572	8.22848e-05	0.000833455	0.000217751	1.7674
C_0090	N6-Acetyllysine	N6-Acetyllysine	92832	HMDB0000206	189.124	10.4811	0.000252927	0.000203732	0.000316377	0.000235566	0.000228329	3.4786e-05	0.000275971	5.71423e-05	1.20865
C_0088	N8-Acetylspermidine	N8-Acetylspermidine	123689	HMDB0002189	188.175	5.8951	5.0813e-05	3.57832e-05	3.35414e-05	2.93828e-05	4.32981e-05	1.06277e-05	3.14621e-05	2.94062e-06	0.726639
C_0034	Nicotinamide	Nicotinamide	936	HMDB0001406	123.056	6.84414	0.000780976	0.000830138	0.000866967	0.000635507	0.000805557	3.4763e-05	0.000751237	0.000163667	0.932569
C_0091	Nω-Methylarginine	Nw-Methylarginine	132862		189.135	6.89964	9.4065e-05	6.18e-05	6.47753e-05	7.20297e-05	7.79325e-05	2.28148e-05	6.84025e-05	5.12964e-06	0.877714
C_0098	O-Acetylcarnitine	ALCAR	439756	HMDB0000201	204.124	8.30969	0.0238303	0.0293992	0.0279517	0.0202224	0.0266148	0.0039378	0.024087	0.00546546	0.905026
C_0069	O-Acetylhomoserine 2-Aminoadipic acid	O-Acetylhomoserine 2-Aminoadipic acid	439389 92136	HMDB0000510	162.077	10.0562	0.000755691	0.000250242	0.000457383	0.000257309	0.000502967	0.000357406	0.000357346	0.000141474	0.710477
A_0024	o-Hydroxybenzoic acid	o-Hydroxybenzoic acid	338	HMDB0001895	137.024	10.579	0.00024479	N.D.	N.D.	N.D.	0.00024479	N.A.	N.A.	N.A.	<1
A_0026	Octanoic acid	Octanoic acid	379	HMDB0000482	143.108	8.42436	0.000309794	0.000136887	0.000210726	0.000155174	0.000223341	0.000122263	0.00018295	3.9281e-05	0.819154
C_0126	Ophthalmic acid	Ophthalmic acid	7018721	HMDB0005765	290.137	12.0895	0.000574797	0.00026297	0.000402332	0.000274855	0.000418884	0.000220495	0.000338593	9.01403e-05	0.808324
C_0047	Ornithine	Ornithine	389	HMDB0000214,HMDB0003374	133.098	6.31687	0.0104872	0.00819123	0.0110514	0.00948383	0.00933919	0.00162347	0.0102676	0.00110847	1.09941
A_0056	Pantothenic acid	Pantothenic acid	6613	HMDB0000210	218.103	7.74726	0.000587086	0.000393551	0.00052385	0.000309182	0.000490318	0.00013685	0.000416516	0.000151793	0.849481
A_0030	Pelargonic acid	Pelargonic acid	8158	HMDB0000847	157.124	8.21812	0.000215169	0.000230047	N.D.	0.000179287	0.000222608	1.05203e-05	0.000179287	N.A.	0.805393
C_0073	Phe	Phe	994	HMDB0000159	166.087	10.1729	0.0337998	0.0283741	0.0308271	0.0287646	0.031087	0.0038366	0.0297959	0.00145841	0.958469
A_0048	Phenaceturic acid	Phenaceturic acid	68144	HMDB0000821	192.067	8.30175	0.000342707	0.000389368	0.000447941	0.000435966	0.000366038	3.29948e-05	0.000441954	8.46756e-06	1.2074
C_0087	Phosphorylcholine	Phosphorylcholine	1014	HMDB0001565	184.074	18.6986	0.00176951	0.00106909	0.00125414	0.000768401	0.0014193	0.000495271	0.00101127	0.000343467	0.712511
C_0040	Pipecolic acid	Pipecolic acid	439227	HMDB0000070,HMDB0000716,HMDB0005960	130.087	9.43415	0.00180154	0.00122335	0.00201051	0.00217886	0.00151245	0.000408843	0.00209468	0.000119041	1.38496
C_0006	Piperidine	Piperidine	8082		86.0973	6.44727	0.000254959	0.000100705	0.00026759	0.000158835	0.000177832	0.000109074	0.000213212	7.69013e-05	1.19895
C_0025	Pro	Pro	614	HMDB0000162,HMDB0003411	116.071	9.91456	0.0457986	0.0388293	0.0443763	0.0455108	0.042314	0.00492804	0.0449435	0.000802203	1.06214
C_0074	Pyridoxal	Pyridoxal	1050	HMDB0001545	168.066	8.09594	8.69106e-05	7.709e-05	0.000169108	0.000147082	8.20003e-05	6.94421e-06	0.000158095	1.5575e-05	1.92798
A_0003	Pyruvic acid	Pyruvic acid	1060	HMDB0000243	87.009	13.0923	0.0154053	0.00607514	0.00914306	0.0105554	0.0107402	0.00659745	0.00984921	0.000998647	0.917038
A_0060	Ribulose 5-phosphate	Ru5P	439184	HMDB0000618	229.012	11.1229	0.000191718	0.000238032	0.000308775	0.000240734	0.000214875	3.27487e-05	0.000274755	4.81121e-05	1.27867
C_0133	S-Adenosylmethionine	SAM	34755	HMDB0001185	399.145	6.57774	3.37398e-05	2.39355e-05	3.55193e-05	2.2163e-05	2.88377e-05	6.9327e-06	2.88412e-05	9.44433e-06	1.00012
C_0049	S-Methylcysteine	S-Methylcysteine	24417	HMDB0002108	136.044	10.5978	0.000649675	0.00081781	0.000835898	0.000796273	0.000733742	0.000118889	0.000816085	2.80197e-05	1.11222
A_0053	S-Sulfocysteine	S-Sulfocysteine	115015	HMDB0000731	199.97	11.2428	0.000802255	0.0007833	0.000952023	0.00111967	0.000792777	1.34031e-05	0.00103585	0.000118542	1.3066
C_0010	Sarcosine	Sarcosine	1088	HMDB0000271	90.0557	8.70394	0.000383496	0.000265852	0.000391372	0.000381304	0.000324674	8.31866e-05	0.000386338	7.1187e-06	1.18993
C_0096	SDMA	SDMA	169148	HMDB0003334	203.152	7.21049	0.000172114	0.000204933	0.000224241	0.000213822	0.000188523	2.32065e-05	0.000219032	7.36722e-06	1.16183
C_0018	Ser	Ser	617	HMDB0000187,HMDB0003406	106.05	9.1676	0.0395539	0.0310512	0.0378286	0.0328903	0.0353026	0.00601229	0.0353595	0.00349193	1.00161
C_0110	Ser-Glu	Ser-Glu			235.092	9.55848	6.04878e-05	5.0993e-05	N.D.	N.D.	5.57404e-05	6.71381e-06	N.A.	N.A.	<1
C_0082	Serotonin	Serotonin	5202	HMDB0000259	177.103	8.09037	0.000727642	0.000868163	0.00188022	0.00179655	0.000797902	9.93628e-05	0.00183838	5.91634e-05	2.30402
C_0060	Spermidine	Spermidine	1102	HMDB0001257	146.166	4.26943	0.000224553	0.000172192	0.000234955	0.000148425	0.000198372	3.7025e-05	0.00019169	6.11859e-05	0.966314
C_0058	Stachydrine	Stachydrine	115244	HMDB0004827	144.102	10.5589	0.000483577	0.000413788	0.000607289	0.000871912	0.000448683	4.93483e-05	0.000739601	0.000187117	1.64838
A_0016	Succinic acid	Succinic acid	1110	HMDB0000254	117.019	21.3621	0.0177331	0.0130157	0.0182541	0.0208937	0.0153744	0.00333571	0.0195739	0.00186649	1.27315
C_0035	Taurine	Taurine	1123	HMDB0000251	126.022	19.9982	0.0118415	0.01267	0.0110256	0.00701299	0.0122557	0.000585843	0.00901928	0.00283732	0.735924
A_0095	Taurocholic acid	Taurocholic acid	46783527	HMDB0000036	514.284	6.80558	0.00186822	0.000443743	0.000687528	0.00144246	0.00115598	0.00100726	0.00106499	0.000533818	0.921289
A_0032	Terephthalic acid	Terephthalic acid	7489	HMDB0002428	165.018	16.9249	0.0003028	0.000276817	0.00029217	0.000284681	0.000289808	1.83728e-05	0.000288425	5.29554e-06	0.995229
C_0085	Theobromine	Theobromine	5429	HMDB0002825	181.073	20.0065	0.000245041	0.000288027	N.D.	N.D.	0.000266534	3.03957e-05	N.A.	N.A.	<1
C_0121	Thiamine	Thiamine	1130	HMDB0000235	265.114	6.12266	3.71545e-05	2.44158e-05	7.40878e-05	4.57531e-05	3.07852e-05	9.00759e-06	5.99205e-05	2.00356e-05	1.94641
C_0132	Thiamine phosphate	TMP	1131	HMDB0002666	345.079	9.82293	6.58537e-05	4.90718e-05	9.82343e-05	7.47161e-05	5.74627e-05	1.18666e-05	8.64752e-05	1.66299e-05	1.50489
C_0030	Thr	Thr	6288	HMDB0000167	120.066	9.64241	0.0683453	0.0616413	0.0797307	0.068414	0.0649933	0.00474043	0.0740724	0.00800207	1.13969
C_0111	Thr-Asp	Thr-Asp	3280446		235.094	9.73599	9.85366e-05	0.000165547	N.D.	N.D.	0.000132042	4.73837e-05	N.A.	N.A.	<1
A_0023	Threonic acid	Threonic acid	5460407	HMDB0000943	135.03	9.33853	0.00203156	0.00317312	0.00183011	0.00197527	0.00260234	0.000807211	0.00190269	0.000102637	0.731146
C_0066	Triethanolamine	Triethanolamine	7618		150.113	7.6129	3.53659e-05	0.000101426	5.16719e-05	4.12198e-05	6.83958e-05	4.67114e-05	4.64459e-05	7.39076e-06	0.679075
C_0054	Trigonelline	Trigonelline	5570	HMDB0000875	138.056	9.59246	0.000847805	0.000338059	0.000624019	0.000707285	0.000592932	0.000360445	0.000665652	5.8878e-05	1.12264
C_0005	Trimethylamine N-oxide	Trimethylamine N-oxide	1145	HMDB0000925	76.0765	6.12818	0.000756585	0.000369599	0.000816532	0.00091691	0.000563092	0.00027364	0.000866721	7.0978e-05	1.53922
C_0099	Trp	Trp	1148	HMDB0000929	205.098	10.0979	0.0395872	0.0382901	0.0413248	0.0276885	0.0389386	0.000917162	0.0345067	0.00964232	0.886182
C_0086	Tyr	Tyr	1153	HMDB0000158	182.082	10.4117	0.0160355	0.0114176	0.0160602	0.0133335	0.0137265	0.0032654	0.0146968	0.00192806	1.07069
C_0023	Uracil	Uracil	1174	HMDB0000300	113.035	20.0121	0.000273659	0.000203012	0.000309207	0.00018679	0.000238335	4.9955e-05	0.000247999	8.65619e-05	1.04055
C_0001	Urea	Urea	1176	HMDB0000294	61.0397	19.1967	0.344989	0.374314	0.469002	0.360021	0.359652	0.0207362	0.414511	0.0770611	1.15254
A_0034	Uric acid	Uric acid	1175	HMDB0000289	167.021	9.01793	0.0126435	0.00934218	0.0136778	0.0126905	0.0109929	0.00233441	0.0131841	0.000698165	1.19934
C_0117	Uridine	Uridine	6029	HMDB0000296	245.079	20.0817	0.00179407	0.00119734	0.00226071	0.0012967	0.0014957	0.000421951	0.00177871	0.000681655	1.18921
C_0056	Urocanic acid	Urocanic acid	736715	HMDB0000301	139.05	7.6538	N.D.	N.D.	5.76055e-05	N.D.	N.A.	N.A.	5.76055e-05	N.A.	1<
C_0027	Val	Val	1182	HMDB0000883	118.087	9.21201	0.0792291	0.0722363	0.0807094	0.0780837	0.0757327	0.00494464	0.0793966	0.00185662	1.04838
A_0011	XA0002	XA0002			110.984	15.886	0.000587497	N.D.	0.000736158	N.D.	0.000587497	N.A.	0.000736158	N.A.	1.25304
A_0039	XA0013	XA0013			172.992	11.0002	0.00202168	0.000884064	0.00112361	0.00107961	0.00145287	0.000804417	0.00110161	3.11122e-05	0.758228
A_0046	XA0019	XA0019			191.02	8.38154	0.000670191	N.D.	0.000577223	0.000422354	0.000670191	N.A.	0.000499789	0.000109509	0.745741
A_0059	XA0027	XA0027			227.203	7.52439	0.000706807	0.000599643	0.000581177	0.000544083	0.000653225	7.57766e-05	0.00056263	2.62296e-05	0.861311
A_0062	XA0033	XA0033			242.08	7.73593	0.000417172	0.000257044	0.000281495	N.D.	0.000337108	0.000113228	0.000281495	N.A.	0.835029
A_0063	XA0035	XA0035			254.982	13.8903	0.00209491	0.00126697	0.00129401	0.00215222	0.00168094	0.000585445	0.00172311	0.000606846	1.02509
C_0038	XC0016	XC0016			129.067	8.09037	0.00409472	0.0102914	0.00456452	0.00175986	0.00719305	0.00438171	0.00316219	0.00198319	0.439617
C_0076	XC0040	XC0040			174.089	11.1565	7.69919e-05	N.D.	9.81519e-05	N.D.	7.69919e-05	N.A.	9.81519e-05	N.A.	1.27484
C_0103	XC0061	XC0061			218.14	8.57899	0.0024187	0.00107902	0.00152618	0.000848406	0.00174886	0.000947297	0.00118729	0.000479256	0.678895
C_0128	XC0120	XC0120			298.054	8.72612	9.6748e-05	0.000102466	6.72477e-05	0.000101077	9.96072e-05	4.04355e-06	8.41622e-05	2.39207e-05	0.844941
C_0131	XC0132	XC0132			325.164	8.00989	4.08943e-05	4.20272e-05	4.73041e-05	4.57531e-05	4.14608e-05	8.0111e-07	4.65286e-05	1.09671e-06	1.12223
C_0009	β-Ala	b-Ala	239	HMDB0000056	90.0554	6.79417	0.00047374	0.000695731	0.000599048	0.000478687	0.000584735	0.000156971	0.000538868	8.51082e-05	0.921558
C_0059	γ-Butyrobetaine	Actinine	134	HMDB0001161	146.118	7.47691	0.000961789	0.000892498	0.00115153	0.00069805	0.000927143	4.89956e-05	0.000924792	0.000320661	0.997464
C_0109	γ-Glu-2-aminobutyric acid	g-Glu-2-aminobutyric acid			233.114	11.4561	8.5935e-05	0.000109111	0.000135319	9.14223e-05	9.75228e-05	1.63877e-05	0.000113371	3.10399e-05	1.16251
ID consists of analysis mode and number. 'C' and 'A' showed cation and anion modes, respectively.
N.D. (Not Detected): The target peak or metabolite was below detection limits.
N.A. (Not Available): The calculation was impossible because of insufficience of the data.
† Putative metabolites which were assigned on the basis of m/z and MT in HMT standard compound library.
¶ The ratio is of computed by using averaged detection values. The latter was used as denominator.
The data are sorted by Compound name in ascending order.

## Sheet: Appendix Information
Pathway Index
Candidates†	Pathway Label‡	Pathway Index§
1,3-Diaminopropane	DAP	Urea cycle relating metaboloism
1-Methyl-4-imidazoleacetic acid	MIA	Urea cycle relating metaboloism
1-Methylhistamine	1-Methylhistamine	Urea cycle relating metaboloism
1-Methylnicotinamide	1-Methylnicotinamide	Metabolism of coenzymes
1-Pyrroline 5-carboxylic acid	P5C	Urea cycle relating metaboloism
2,3-Diphosphoglyceric acid	Diphosphoglycerate	Central carbon metabolism
2,5-Dihydroxybenzoic acid	Gensigen	Pathway overview
2-Aminoadipic acid	2-Aminoadipic acid	Lipid and amino acid metabolism
2'-Deoxyadenosine	dAdenosine	Nucleotide metabolism
2'-Deoxycytidine	dCyt	Nucleotide metabolism
2'-Deoxyguanosine	dGuanosine	Nucleotide metabolism
2'-Deoxyuridine	dUri	Nucleotide metabolism
2-Hydroxybutyric acid	2-HBA	Lipid and amino acid metabolism
2-Oxoadipic acid	2-Oxoadipic acid	Lipid and amino acid metabolism
2-Oxobutyric acid	2-Oxobutyric acid	Lipid and amino acid metabolism
2-Oxoglutaric acid	2-OG	Central carbon metabolism / Urea cycle relating metaboloism
2-Oxoisovaleric acid	2-KIV	BCAA & aromatic amino acids
2-Phenylethylamine	Phenylethylamine	BCAA & aromatic amino acids
2-Phosphoglyceric acid	2-PG	Central carbon metabolism
3,3',5-Triiodothyronine	T3	BCAA & aromatic amino acids
3,4-Dihydroxyphenylglycol	DHPG	Pathway overview
3,5-Diiodotyrosine	3,5-DI-Tyr	BCAA & aromatic amino acids
3-Aminoisobutyric acid	3-Aminoisobutyric acid	BCAA & aromatic amino acids / Nucleotide metabolism
3'-Dephospho CoA	Dephospho-CoA	Metabolism of coenzymes
3-Hydroxyanthranilic acid	3-OHAA	BCAA & aromatic amino acids
3-Hydroxybutyric acid	3-HBA	Central carbon metabolism / Lipid and amino acid metabolism
3-Hydroxykynurenine	3-OHKY	BCAA & aromatic amino acids
3-Hydroxypropionic acid	b-Lactate	BCAA & aromatic amino acids
3-Iodotyrosine	MIT	BCAA & aromatic amino acids
3-Methoxy-4-hydroxyphenylethyleneglycol	MHPG	BCAA & aromatic amino acids
3-Methoxyanthranilic acid	3-Methoxyanthranilic acid	BCAA & aromatic amino acids
3-Methoxytyramine	3-Methoxytyramine	BCAA & aromatic amino acids
3-Methyl-2-oxovaleric acid	2K3MVA	BCAA & aromatic amino acids
3-Methylcrotonyl CoA_divalent	3-Methylcrotonyl-CoA	BCAA & aromatic amino acids
3-Methylhistidine	3-Methylhistidine	Urea cycle relating metaboloism
3-Phosphoglyceric acid	3-PG	Central carbon metabolism / Lipid and amino acid metabolism
3-Ureidopropionic acid	3-Ureidopropionic acid	Nucleotide metabolism
4-Acetamidobutanoic acid	4-Acetamidobutanoic acid	Pathway overview
4-Guanidinobutyric acid	4-GBA	Urea cycle relating metaboloism
4-Hydroxyphenylacetaldehyde	4-Hydroxyphenylacetaldehyde	Pathway overview
4-Methyl-2-oxovaleric acid	2-Oxoleucine	BCAA & aromatic amino acids
4-Methylthio-2-oxobutyric acid	KMTB	Lipid and amino acid metabolism
4-Pyridoxic acid	4-Pyridoxic acid	Metabolism of coenzymes
5,6-Dimethylbenzimidazole	Dimethylbenzimidazole	Metabolism of coenzymes
5-Amino-4-oxovaleric acid	5-ALA	Lipid and amino acid metabolism
5-Aminoimidazole-4-carboxamide ribotide	AICAR	Nucleotide metabolism
5'-Deoxy-5'-methylthioadenosine	MTA	Urea cycle relating metaboloism
5-Hydroxyindoleacetic acid	5-Hydroxy-IAA	BCAA & aromatic amino acids
5-Hydroxylysine	5-Hydroxylysine	Lipid and amino acid metabolism
5-Hydroxytryptophan	Pretonine	BCAA & aromatic amino acids
5-Methoxyindoleacetic acid	5-MIAA	BCAA & aromatic amino acids
5-Methoxytryptamine	5MOT	BCAA & aromatic amino acids
5-Methyltetrahydrofolic acid	5-MTHF	Metabolism of coenzymes
5-Oxoproline	Oxoproline	Urea cycle relating metaboloism
6-Phosphogluconic acid	6-PG	Central carbon metabolism
7,8-Dihydrofolic acid	Dihydrofolic acid	Metabolism of coenzymes
Acetanilide	Acetanilide	BCAA & aromatic amino acids
Acetoacetic acid	Acetoacetic acid	Central carbon metabolism / Lipid and amino acid metabolism
Acetoacetyl CoA_divalent	AAcCoA	Lipid and amino acid metabolism
Acetyl CoA_divalent	AcCoA	Central carbon metabolism / Lipid and amino acid metabolism / Metabolism of coenzymes
Acetylcholine	Acetylcholine	Lipid and amino acid metabolism
Adenine	Adenine	Nucleotide metabolism
Adenosine	Adenosine	Nucleotide metabolism
Adenylosuccinic acid	Succinyl AMP	Nucleotide metabolism
ADP	ADP	Central carbon metabolism / Nucleotide metabolism
ADP-ribose	ADP-Rib	Central carbon metabolism / Metabolism of coenzymes
Adrenaline	Adrenaline	BCAA & aromatic amino acids
Agmatine	Agmatine	Urea cycle relating metaboloism
Ala	Ala	Central carbon metabolism / Urea cycle relating metaboloism / BCAA & aromatic amino acids
Allantoic acid	Allantoic acid	Pathway overview
AMP	AMP	Nucleotide metabolism
Anserine_divalent	Anserine	Urea cycle relating metaboloism
Anthranilic acid	Anthranilic acid	BCAA & aromatic amino acids
Arg	Arg	Central carbon metabolism / Urea cycle relating metaboloism
Argininosuccinic acid	ArgSuccinate	Urea cycle relating metaboloism
Ascorbate 2-glucoside	Ascorbate 2-glucoside	Metabolism of coenzymes
Ascorbate 2-phosphate	Ascorbate 2-phosphate	Metabolism of coenzymes
Ascorbate 2-sulfate	Ascorbate 2-sulfate	Metabolism of coenzymes
Ascorbic acid	Ascorbic acid	Metabolism of coenzymes
Asn	Asn	Urea cycle relating metaboloism
Asp	Asp	Central carbon metabolism / Urea cycle relating metaboloism / Nucleotide metabolism
ATP	ATP	Central carbon metabolism / Nucleotide metabolism
Betaine	Betaine	Lipid and amino acid metabolism
Betaine aldehyde_+H2O	BTL	Lipid and amino acid metabolism
Biotin	Biotin	Metabolism of coenzymes
cAMP	cAMP	Nucleotide metabolism
Carbamoylphosphate	Carbamoyl-P	Urea cycle relating metaboloism
Carnitine	Carnitine	Lipid and amino acid metabolism
Carnosine	Carnosine	Urea cycle relating metaboloism
CDP	CDP	Nucleotide metabolism
CDP-choline	CDP-choline	Lipid and amino acid metabolism
cGMP	cGMP	Nucleotide metabolism
Cholic acid	Cholic acid	Lipid and amino acid metabolism
Choline	Choline	Lipid and amino acid metabolism
cis-Aconitic acid	cis-Aconitic acid	Central carbon metabolism
cis-Hydroxyproline	cis-Hydroxyproline	Urea cycle relating metaboloism
Citramalic acid	Citramalic acid	Pathway overview
Citric acid	Citric acid	Central carbon metabolism
Citrulline	Citrulline	Urea cycle relating metaboloism
CMP	CMP	Nucleotide metabolism
CMP-N-acetylneuraminate	CMP-NeuNAc	Central carbon metabolism
CoA_divalent	CoA	Central carbon metabolism / Metabolism of coenzymes
Creatine	Creatine	Urea cycle relating metaboloism
Creatinine	Creatinine	Urea cycle relating metaboloism
CTP	CTP	Nucleotide metabolism
Cys	Cys	Urea cycle relating metaboloism / Lipid and amino acid metabolism / Metabolism of coenzymes
Cys-Gly	Cys-Gly	Urea cycle relating metaboloism
Cystathionine	Cystathionine	Lipid and amino acid metabolism
Cysteamine	Cysteamine	Lipid and amino acid metabolism
Cysteic acid	Cysteic acid	Lipid and amino acid metabolism
Cysteinesulfinic acid	Cysteinesulfinic acid	Lipid and amino acid metabolism
Cystine	Cystine	Lipid and amino acid metabolism
Cytidine	Cytidine	Nucleotide metabolism
dADP	dADP	Nucleotide metabolism
dAMP	dAMP	Nucleotide metabolism
dATP	dATP	Nucleotide metabolism
dCDP	dCDP	Nucleotide metabolism
dCMP	dCMP	Nucleotide metabolism
dCTP	dCTP	Nucleotide metabolism
Deamido-NAD+	Deamido-NAD	Metabolism of coenzymes
Desthiobiotin	Desthiobiotin	Metabolism of coenzymes
dGDP	dGDP	Nucleotide metabolism
dGMP	dGMP	Nucleotide metabolism
dGTP	dGTP	Nucleotide metabolism
Dihydroorotic acid	Dihydroorotic acid	Nucleotide metabolism
Dihydrouracil	Dihydrouracil	Nucleotide metabolism
Dihydroxyacetone phosphate	DHAP	Central carbon metabolism / Lipid and amino acid metabolism
dIMP	dIMP	Nucleotide metabolism
dITP	dITP	Nucleotide metabolism
DOPA	DOPA	BCAA & aromatic amino acids
Dopamine	Dopamine	BCAA & aromatic amino acids
dTDP	dTDP	Nucleotide metabolism
dTDP-glucose	TDP-Glc	Pathway overview
dTMP	dTMP	Nucleotide metabolism
dTTP	dTTP	Nucleotide metabolism
dUDP	dUDP	Nucleotide metabolism
dUMP	dUMP	Nucleotide metabolism
dUTP	dUTP	Nucleotide metabolism
Ergothioneine	Ergothioneine	Pathway overview
Erythrose 4-phosphate	E4P	Central carbon metabolism
FAD_divalent	FAD	Metabolism of coenzymes
FMN	FMN	Metabolism of coenzymes
Folic acid	Folic acid	Metabolism of coenzymes
Formylanthranilic acid	Formylanthranilate	Pathway overview
Fructose 1,6-diphosphate	F1,6P	Central carbon metabolism
Fructose 1-phosphate	D-F1P	Central carbon metabolism
Fructose 6-phosphate	F6P	Central carbon metabolism
Fumaric acid	Fumaric acid	Central carbon metabolism / Urea cycle relating metaboloism
GABA	GABA	Urea cycle relating metaboloism
Galactose 1-phosphate	Gal1P	Central carbon metabolism
GDP	GDP	Nucleotide metabolism
GDP-fucose	GDP-fucose	Central carbon metabolism
GDP-mannose	GDP-Man	Central carbon metabolism
Gln	Gln	Urea cycle relating metaboloism
Glu	Glu	Central carbon metabolism / Urea cycle relating metaboloism
Glucosamine	Glucosamine	Central carbon metabolism
Glucosamine 6-phosphate	Glc-6P	Central carbon metabolism
Glucosaminic acid	Glucosaminic acid	Central carbon metabolism
Glucose 1-phosphate	G1P	Central carbon metabolism
Glucose 6-phosphate	G6P	Central carbon metabolism
Glucuronic acid	Glucuronic acid	Central carbon metabolism
Glutaryl CoA_divalent	Glutaryl-CoA	Lipid and amino acid metabolism
Glutathione (GSH)	GSH	Urea cycle relating metaboloism
Glutathione (GSSG)_divalent	GSSG	Urea cycle relating metaboloism
Gly	Gly	Urea cycle relating metaboloism / Lipid and amino acid metabolism
Glyceraldehyde 3-phosphate	GAP	Central carbon metabolism / Lipid and amino acid metabolism
Glyceric acid	Glyceric acid	Central carbon metabolism / Lipid and amino acid metabolism
Glycerol 3-phosphate	G3P	Central carbon metabolism / Lipid and amino acid metabolism
Glycerophosphocholine	GPCho	Lipid and amino acid metabolism
Glycocholic acid	Glycocholic acid	Lipid and amino acid metabolism
Glycolic acid	Glycolic acid	Lipid and amino acid metabolism
Glyoxylic acid	Glyoxylic acid	Lipid and amino acid metabolism
GMP	GMP	Nucleotide metabolism
GTP	GTP	Nucleotide metabolism
Guanidoacetic acid	Guanidoacetic acid	Urea cycle relating metaboloism
Guanine	Guanine	Nucleotide metabolism
Guanosine	Guanosine	Nucleotide metabolism
His	His	Urea cycle relating metaboloism
Histamine	Histamine	Urea cycle relating metaboloism
HMG CoA_divalent	HMG-CoA	Lipid and amino acid metabolism
Homocysteine	Homocysteine	Lipid and amino acid metabolism
Homovanillic acid	HVA	BCAA & aromatic amino acids
Hydroxyproline	Hydroxyproline	Urea cycle relating metaboloism
Hypotaurine	Hypotaurine	Lipid and amino acid metabolism
Hypoxanthine	Hypoxanthine	Nucleotide metabolism
IDP	IDP	Nucleotide metabolism
Ile	Ile	BCAA & aromatic amino acids
Imidazole-4-acetic acid	Imidazole-4-acetic acid	Urea cycle relating metaboloism
IMP	IMP	Nucleotide metabolism
Indole-3-acetaldehyde	Indoleacetaldehyde	BCAA & aromatic amino acids
Indole-3-acetic acid	Indole-3-acetic acid	BCAA & aromatic amino acids
Inosine	Inosine	Nucleotide metabolism
Isobutyryl CoA_divalent	Isobutyryl-CoA	Lipid and amino acid metabolism / BCAA & aromatic amino acids
Isocitric acid	Isocitric acid	Central carbon metabolism
ITP	ITP	Nucleotide metabolism
Kynurenic acid	Kynurenic acid	BCAA & aromatic amino acids
Kynurenine	Kynurenine	BCAA & aromatic amino acids
Lactic acid	Lactic acid	Central carbon metabolism / Urea cycle relating metaboloism
Leu	Leu	BCAA & aromatic amino acids
Lys	Lys	Lipid and amino acid metabolism
Malic acid	Malic acid	Central carbon metabolism / Urea cycle relating metaboloism
Malonyl CoA_divalent	Malonyl-CoA	Central carbon metabolism / Lipid and amino acid metabolism
Mannose 1-phosphate	Man1P	Central carbon metabolism
Mannose 6-phosphate	Man6P	Central carbon metabolism
Melatonin	Melatonin	BCAA & aromatic amino acids
Met	Met	Lipid and amino acid metabolism
Methylmalonic acid	Methylmalonic acid	Lipid and amino acid metabolism / BCAA & aromatic amino acids
N,N-Dimethylglycine	DMG	Lipid and amino acid metabolism
N6,N6,N6-Trimethyllysine	Trimethyllysine	Lipid and amino acid metabolism
N-Acetylaspartic acid	N-Acetylaspartic acid	Urea cycle relating metaboloism
N-Acetylglucosamine	GlcNAc	Central carbon metabolism
N-Acetylglucosamine 1-phosphate	GlcNAc-P	Central carbon metabolism
N-Acetylglucosamine 6-phosphate	NAcGlcNP	Central carbon metabolism
N-Acetylglutamic acid	N-AcGlu	Urea cycle relating metaboloism
N-Acetylmannosamine	ManNAc	Central carbon metabolism
N-Acetylneuraminic acid	NeuNAc	Central carbon metabolism
N-Acetylornithine	N-AcOrn	Urea cycle relating metaboloism
N-Acetylputrescine	N-Acetylputrescine	Urea cycle relating metaboloism
NAD+	NAD+	Central carbon metabolism / Metabolism of coenzymes
NADH	NADH	Central carbon metabolism / Metabolism of coenzymes
NADP+	NADP+	Central carbon metabolism / Metabolism of coenzymes
NADPH_divalent	NADPH	Central carbon metabolism / Metabolism of coenzymes
N-Carbamoylaspartic acid	Carbamoyl-Asp	Urea cycle relating metaboloism / Nucleotide metabolism
N-Formylaspartic acid	N-Formyl aspartic acid	Urea cycle relating metaboloism
Nicotinamide	Nicotinamide	Metabolism of coenzymes
Nicotinic acid	Nicotinic acid	Metabolism of coenzymes
N-Methylserotonin	N-Methylserotonin	Pathway overview
N-Methyltryptamine	N-Methyltryptamine	BCAA & aromatic amino acids
N-Methyltyramine	N-Methyltyramine	BCAA & aromatic amino acids
NMN	NicRN	Metabolism of coenzymes
Noradrenaline	Noradrenaline	BCAA & aromatic amino acids
Normetanephrine	Normetanephrine	Pathway overview
O-Acetylcarnitine	ALCAR	Lipid and amino acid metabolism
o-Aminophenol	2-Aminophenol	BCAA & aromatic amino acids
o-Hydroxyphenylacetic acid	2-HPAA	BCAA & aromatic amino acids
O-Phosphoserine	3PSer	Lipid and amino acid metabolism
Ornithine	Ornithine	Urea cycle relating metaboloism
Orotic acid	Orotic acid	Nucleotide metabolism
Orotidine 5'-monophosphate	Orotidine5'P	Nucleotide metabolism
P1, P4-Di(adenosine-5') tetraphosphate_divalent	AppppA	Nucleotide metabolism
Pantothenic acid	Pantothenic acid	Metabolism of coenzymes
Phe	Phe	BCAA & aromatic amino acids
Phenaceturic acid	Phenaceturic acid	BCAA & aromatic amino acids
Phenylpyruvic acid	Phenylpyruvate	BCAA & aromatic amino acids
Phosphocreatine	Phosphocreatine	Urea cycle relating metaboloism
Phosphoenolpyruvic acid	PEP	Central carbon metabolism
Phosphorylcholine	Phosphorylcholine	Lipid and amino acid metabolism
p-Hydroxyphenylacetic acid	4-HPAA	BCAA & aromatic amino acids
p-Hydroxyphenylpyruvic acid	HPP	BCAA & aromatic amino acids
Phytic acid_divalent	Phytic acid	Pathway overview
Pipecolic acid	Pipecolic acid	Lipid and amino acid metabolism
Porphobilinogen	Porphobilinogen	Lipid and amino acid metabolism
Pro	Pro	Urea cycle relating metaboloism
Propionic acid	Propionic acid	Lipid and amino acid metabolism / BCAA & aromatic amino acids
Propionyl CoA_divalent	Propanoyl-CoA	Lipid and amino acid metabolism / BCAA & aromatic amino acids / Nucleotide metabolism
PRPP	PRPP	Central carbon metabolism / Nucleotide metabolism
Putrescine	Putrescine	Urea cycle relating metaboloism
Pyridoxal	Pyridoxal	Metabolism of coenzymes
Pyridoxal 5-phosphate	PLP	Metabolism of coenzymes
Pyridoxamine	Pyridoxamine	Metabolism of coenzymes
Pyridoxamine 5'-phosphate	Pyridoxamine-P	Metabolism of coenzymes
Pyridoxine	Pyridoxine	Metabolism of coenzymes
Pyruvic acid	Pyruvic acid	Central carbon metabolism / Urea cycle relating metaboloism / Lipid and amino acid metabolism
Quinolinic acid	Quinolinic acid	BCAA & aromatic amino acids / Metabolism of coenzymes
Riboflavin	Riboflavin	Metabolism of coenzymes
Ribose 1-phosphate	R1P	Pathway overview
Ribose 5-phosphate	R5P	Central carbon metabolism / Metabolism of coenzymes
Ribulose 5-phosphate	Ru5P	Central carbon metabolism
Saccharopine	Saccharopine	Lipid and amino acid metabolism
S-Adenosylhomocysteine	SAHC	Lipid and amino acid metabolism
S-Adenosylmethionine	SAM	Lipid and amino acid metabolism
Sarcosine	Sarcosine	Lipid and amino acid metabolism
Sedoheptulose 7-phosphate	S7P	Central carbon metabolism
Ser	Ser	Lipid and amino acid metabolism
Serotonin	Serotonin	BCAA & aromatic amino acids
S-Lactoylglutathione	S-Lactoylglutathione	Urea cycle relating metaboloism
Spermidine	Spermidine	Urea cycle relating metaboloism
Spermine	Spermine	Urea cycle relating metaboloism
Succinic acid	Succinic acid	Central carbon metabolism / Urea cycle relating metaboloism
Succinic semialdehyde	Succinic semialdehyde	Urea cycle relating metaboloism
Succinyl CoA_divalent	SucCoA	Central carbon metabolism
Taurine	Taurine	Lipid and amino acid metabolism
Taurocholic acid	Taurocholic acid	Lipid and amino acid metabolism
Taurocyamine	Taurocyamine	Lipid and amino acid metabolism
Thiamine	Thiamine	Metabolism of coenzymes
Thiamine diphosphate	ThPP	Metabolism of coenzymes
Thiamine phosphate	TMP	Metabolism of coenzymes
Thr	Thr	Lipid and amino acid metabolism
Thymidine	Thymidine	Nucleotide metabolism
Thymine	Thymine	Nucleotide metabolism
Trp	Trp	BCAA & aromatic amino acids
Tryptamine	Tryptamine	BCAA & aromatic amino acids
Tyr	Tyr	BCAA & aromatic amino acids
Tyramine	Tyramine	BCAA & aromatic amino acids
UDP	UDP	Nucleotide metabolism
UDP-glucose	UDP-Glc	Central carbon metabolism
UDP-glucuronic acid	UDP-GlcA	Central carbon metabolism
UDP-N-acetylglucosamine	UDP-GlcNAc	Central carbon metabolism
UMP	UMP	Nucleotide metabolism
Uracil	Uracil	Nucleotide metabolism
Urea	Urea	Urea cycle relating metaboloism
Uric acid	Uric acid	Nucleotide metabolism
Uridine	Uridine	Nucleotide metabolism
Urocanic acid	Urocanic acid	Urea cycle relating metaboloism
UTP	UTP	Nucleotide metabolism
Val	Val	BCAA & aromatic amino acids
Vanillylmandelic acid	VMA	BCAA & aromatic amino acids
Xanthine	Xanthine	Nucleotide metabolism
Xanthosine	Xanthosine	Nucleotide metabolism
Xanthurenic acid	Xanthurenic acid	BCAA & aromatic amino acids
XMP	XMP	Nucleotide metabolism
XTP	XTP	Nucleotide metabolism
Xylulose 5-phosphate	X5P	Central carbon metabolism
β-Ala	b-Ala	Urea cycle relating metaboloism / Nucleotide metabolism / Metabolism of coenzymes
γ-Butyrobetaine	Actinine	Lipid and amino acid metabolism
γ-Glu-Cys	g-Glu-Cys	Urea cycle relating metaboloism
† Metabolites which have been already known about pathway information were listed up. They included metaboites which were not detected in this study.
‡ Abbreviated names in Pathway Map.
§ Pathway information in the metabolites.
